# Supplementary material for: Whole-genome expression analyses of type 2 diabetes in human skin reveal altered immune function and burden of infection
Source: Oncotarget. 2017 Mar 11;8(21):34601–9. doi: 10.18632/oncotarget.16118 (PMC5470994; doi:10.18632/oncotarget.16118)
Supplement: Supplementary file 2 [file oncotarget-08-34601-s002.xlsx]

## Sheet: Table_S1
Table S1 Demographic characteristics of matched subjects
Characteristic	Control	T2DM
Total Sujbjects	148	74
Age	58.20±7.73	58.50±8.69
Gender
male	97	48
female	51	26
male/female	1.9	1.85
Race
Black or African American	20	15
White	128	59
black/white	0.16	0.25
BMI	26.19±4.18	28.49±3.52
Ischemic Time (Minutes)	555.59±411.66	487.47±419.38
RNA Integrity Number	7.18±0.75	7.19±0.70
