# Supplementary material for: Whole-genome expression analyses of type 2 diabetes in human skin reveal altered immune function and burden of infection
Source: Oncotarget. 2017 Mar 11;8(21):34601–9. doi: 10.18632/oncotarget.16118 (PMC5470994; doi:10.18632/oncotarget.16118)
Supplement: Supplementary file 3 [file oncotarget-08-34601-s003.xlsx]

## Sheet: Table_S2
Table S2. Significant DE genes (padj < 0.2) associated in T2DM
ID	Symbol	Base Mean	log2 Fold Change	lfc SE	p value	padj (FDR)	Gene Name
ENSG00000169245.4	CXCL10	195.707	0.291503	0.0456881	1.76749e-10	4.34556e-06	C-X-C motif chemokine ligand 10
ENSG00000206073.6	SERPINB4	161.603	0.214321	0.0416865	2.72921e-07	0.00335501	serpin peptidase inhibitor, clade B (ovalbumin), member 4
ENSG00000064886.9	CHI3L2	467.275	0.304554	0.0625748	1.13285e-06	0.00928405	chitinase 3 like 2
ENSG00000118785.9	SPP1	189.867	0.247792	0.0543721	5.18056e-06	0.0181956	secreted phosphoprotein 1
ENSG00000172602.5	RND1	82.0296	0.295101	0.0646068	4.93243e-06	0.0181956	Rho family GTPase 1
ENSG00000130513.6	GDF15	252.462	0.288296	0.0625674	4.07032e-06	0.0181956	growth differentiation factor 15
ENSG00000092758.11	COL9A3	223.508	-0.25126	0.0543358	3.76037e-06	0.0181956	collagen type IX alpha 3
ENSG00000197561.2	ELANE	150.504	-0.291983	0.0651132	7.31738e-06	0.0199895	elastase, neutrophil expressed
ENSG00000130487.4	KLHDC7B	32.3643	0.290113	0.0644473	6.74586e-06	0.0199895	kelch domain containing 7B
ENSG00000137868.14	STRA6	42.7437	0.279031	0.0632544	1.02779e-05	0.0252692	stimulated by retinoic acid 6
ENSG00000163710.3	PCOLCE2	689.858	-0.288738	0.0666475	1.47547e-05	0.0302299	procollagen C-endopeptidase enhancer 2
ENSG00000178665.10	ZNF713	56.5637	0.281059	0.0648609	1.46915e-05	0.0302299	zinc finger protein 713
ENSG00000076344.11	RGS11	157.05	-0.269266	0.0628887	1.8553e-05	0.0304095	regulator of G-protein signaling 11
ENSG00000179294.5	C17orf96	463.665	0.283139	0.0659451	1.7583e-05	0.0304095	chromosome 17 open reading frame 96
ENSG00000088882.7	CPXM1	1106.83	0.2788	0.0649889	1.78705e-05	0.0304095	carboxypeptidase X (M14 family), member 1
ENSG00000184330.7	S100A7A	79.769	0.150805	0.0353718	2.0133e-05	0.0305315	S100 calcium binding protein A7A
ENSG00000135903.14	PAX3	151.165	-0.23157	0.0545677	2.19842e-05	0.0305315	paired box 3
ENSG00000130600.11	H19	2327.22	0.282838	0.0667072	2.23528e-05	0.0305315	H19, imprinted maternally expressed transcript (non-protein coding)
ENSG00000144119.3	C1QL2	36.6927	0.273337	0.0655225	3.02406e-05	0.0323259	complement component 1, q subcomponent-like 2
ENSG00000169248.8	CXCL11	26.4067	0.188488	0.0450841	2.90467e-05	0.0323259	C-X-C motif chemokine ligand 11
ENSG00000131203.8	IDO1	33.6009	0.262035	0.0626973	2.92328e-05	0.0323259	indoleamine 2,3-dioxygenase 1
ENSG00000100453.8	GZMB	16.962	0.265289	0.0629869	2.53335e-05	0.0323259	granzyme B
ENSG00000006074.4	CCL18	68.4118	0.221597	0.0528731	2.77603e-05	0.0323259	C-C motif chemokine ligand 18
ENSG00000169436.12	COL22A1	20.3054	0.260257	0.0631377	3.7552e-05	0.0356959	collagen type XXII alpha 1
ENSG00000156049.6	GNA14	101.118	0.223836	0.0543179	3.77489e-05	0.0356959	G protein subunit alpha 14
ENSG00000263934.2	SNORD3A	94.9292	-0.2565	0.0621792	3.70463e-05	0.0356959	small nucleolar RNA, C/D box 3A
ENSG00000121858.6	TNFSF10	1806.77	0.223225	0.0546242	4.3781e-05	0.0398666	tumor necrosis factor superfamily member 10
ENSG00000101134.7	DOK5	41.9758	0.267455	0.0658296	4.84811e-05	0.0425699	docking protein 5
ENSG00000149294.12	NCAM1	300.713	-0.236009	0.0583727	5.27391e-05	0.0447119	neural cell adhesion molecule 1
ENSG00000151093.3	OXSM	396.603	0.163421	0.0407259	6.00283e-05	0.0476083	3-oxoacyl-ACP synthase, mitochondrial
ENSG00000118137.5	APOA1	22.9734	-0.233496	0.0581688	5.9671e-05	0.0476083	apolipoprotein A-I
ENSG00000163815.5	CLEC3B	1607.4	-0.260255	0.0654147	6.9339e-05	0.0532741	C-type lectin domain family 3 member B
ENSG00000197766.3	CFD	18800.4	-0.249295	0.0628227	7.24082e-05	0.0539463	complement factor D (adipsin)
ENSG00000067066.12	SP100	2675.23	0.119557	0.0302469	7.72779e-05	0.055881	SP100 nuclear antigen
ENSG00000117226.7	GBP3	485.174	0.231261	0.0587414	8.25319e-05	0.0563647	guanylate binding protein 3
ENSG00000181577.11	C6orf223	11.6326	0.247603	0.0628812	8.22901e-05	0.0563647	chromosome 6 open reading frame 223
ENSG00000159208.11	C1orf51	1844.4	-0.248518	0.0635837	9.28634e-05	0.0617065	NA
ENSG00000005001.5	PRSS22	235.424	0.257963	0.0662537	9.87789e-05	0.062857	protease, serine 22
ENSG00000166596.10	WDR16	3.69992	-0.247377	0.0635718	9.97081e-05	0.062857	NA
ENSG00000255933.1	RP11-495K9.5	14.5127	-0.250576	0.064607	0.000105114	0.0646084	NA
ENSG00000198910.8	L1CAM	785.734	-0.217458	0.0562357	0.000110222	0.0660956	L1 cell adhesion molecule
ENSG00000115267.5	IFIH1	561.551	0.204116	0.052989	0.000117132	0.0669721	interferon induced, with helicase C domain 1
ENSG00000261005.1	CTB-58E17.1	166.65	0.194258	0.0503692	0.000114933	0.0669721	NA
ENSG00000260231.1	JHDM1D-AS1	898.345	0.176698	0.0460856	0.000126008	0.0702814	JHDM1D antisense RNA 1 (head to head)
ENSG00000185559.9	DLK1	19.4468	-0.216736	0.0566031	0.000128637	0.0702814	delta-like 1 homolog (Drosophila)
ENSG00000169403.7	PTAFR	427.171	0.232883	0.0616375	0.000157926	0.077483	platelet activating factor receptor
ENSG00000206077.6	ZDHHC11B	531.788	-0.238593	0.0632221	0.000160727	0.077483	zinc finger DHHC-type containing 11B
ENSG00000014919.8	COX15	1587.42	0.109746	0.0290384	0.000157252	0.077483	COX15 cytochrome c oxidase assembly homolog
ENSG00000132274.11	TRIM22	1770.85	0.216233	0.0571417	0.000154235	0.077483	tripartite motif containing 22
ENSG00000111335.8	OAS2	476.117	0.24964	0.0660043	0.00015546	0.077483	2'-5'-oligoadenylate synthetase 2
ENSG00000235508.2	RPS2P7	28.6005	0.250857	0.0662623	0.000153205	0.077483	ribosomal protein S2 pseudogene 7
ENSG00000262966.2	RP11-85B7.2	9.07755	0.212865	0.0565738	0.000168148	0.0780019	NA
ENSG00000128383.8	APOBEC3A	17.5423	0.21503	0.0570987	0.000165927	0.0780019	apolipoprotein B mRNA editing enzyme catalytic subunit 3A
ENSG00000184956.11	MUC6	12.879	-0.225053	0.0599498	0.000174022	0.0792317	mucin 6, oligomeric mucus/gel-forming
ENSG00000170209.4	ANKK1	302.635	0.236433	0.0632319	0.000184651	0.0824881	ankyrin repeat and kinase domain containing 1
ENSG00000133106.10	EPSTI1	207.077	0.245187	0.0656498	0.000187885	0.0824881	epithelial stromal interaction 1 (breast)
ENSG00000164483.12	SAMD3	20.0079	0.246555	0.0662512	0.000198033	0.0839454	sterile alpha motif domain containing 3
ENSG00000149488.11	TMC2	25.0047	0.247967	0.0665561	0.000194788	0.0839454	transmembrane channel like 2
ENSG00000131015.4	ULBP2	22.2941	0.24211	0.065134	0.000201518	0.0839751	UL16 binding protein 2
ENSG00000138755.5	CXCL9	250.731	0.192927	0.0521173	0.000214087	0.0862877	C-X-C motif chemokine ligand 9
ENSG00000262772.1	RP11-353N14.2	8.4231	0.246319	0.0664682	0.000210715	0.0862877	NA
ENSG00000156234.7	CXCL13	11.1099	0.207721	0.0563457	0.000227313	0.0901406	C-X-C motif chemokine ligand 13
ENSG00000229348.1	HYI-AS1	14.3549	-0.243094	0.0660727	0.000233976	0.0908251	HYI antisense RNA 1
ENSG00000007933.8	FMO3	369.608	0.236502	0.0643276	0.000236428	0.0908251	flavin containing monooxygenase 3
ENSG00000204164.6	BMS1P5	312.606	-0.205513	0.0560593	0.000246372	0.0931893	BMS1, ribosome biogenesis factor pseudogene 5
ENSG00000263326.1	RP11-266L9.6	15.2915	0.233551	0.0638517	0.000254474	0.0947956	NA
ENSG00000163840.5	DTX3L	1083.2	0.174339	0.0480387	0.000284365	0.104349	deltex 3 like, E3 ubiquitin ligase
ENSG00000206072.8	SERPINB11	257.225	0.235504	0.0650634	0.000295046	0.106676	serpin peptidase inhibitor, clade B (ovalbumin), member 11 (gene/pseudogene)
ENSG00000242173.4	ARHGDIG	16.3603	-0.231115	0.0643111	0.000326007	0.116162	Rho GDP dissociation inhibitor (GDI) gamma
ENSG00000233369.3	RP11-396K3.1	197.551	-0.170314	0.0474707	0.00033352	0.117142	NA
ENSG00000173391.4	OLR1	7.06487	0.180737	0.0504385	0.000339258	0.117336	oxidized low density lipoprotein receptor 1
ENSG00000170581.9	STAT2	7250.6	0.121169	0.0338461	0.000343619	0.117336	signal transducer and activator of transcription 2
ENSG00000244094.1	SPRR2F	96.8609	0.18151	0.0508484	0.000357488	0.118343	small proline rich protein 2F
ENSG00000164742.10	ADCY1	164.186	0.219446	0.0615011	0.000359494	0.118343	adenylate cyclase 1 (brain)
ENSG00000164715.5	LMTK2	3078.3	-0.10394	0.0291387	0.000361007	0.118343	lemur tyrosine kinase 2
ENSG00000057149.10	SERPINB3	649.26	0.232344	0.0652647	0.00037081	0.119957	serpin peptidase inhibitor, clade B (ovalbumin), member 3
ENSG00000143333.6	RGS16	442.015	0.235512	0.0666718	0.000411786	0.121106	regulator of G-protein signaling 16
ENSG00000158125.5	XDH	260.634	0.220982	0.0626619	0.00042097	0.121106	xanthine dehydrogenase
ENSG00000188282.8	RUFY4	14.9953	0.209889	0.0594864	0.000418151	0.121106	RUN and FYVE domain containing 4
ENSG00000157927.12	RADIL	315.821	-0.177125	0.0498945	0.000385236	0.121106	Ras association and DIL domains
ENSG00000147647.8	DPYS	9.86349	0.213973	0.0604338	0.000399178	0.121106	dihydropyrimidinase
ENSG00000232187.1	FTH1P7	804.043	0.171723	0.0486817	0.000419547	0.121106	ferritin, heavy polypeptide 1 pseudogene 7
ENSG00000179761.7	PIPOX	78.8748	0.220699	0.0625415	0.000417378	0.121106	pipecolic acid oxidase
ENSG00000167880.3	EVPL	34820.9	-0.128192	0.0361813	0.000395537	0.121106	envoplakin
ENSG00000221857.3	CTD-2527I21.4	837.944	-0.177424	0.0503344	0.00042362	0.121106	NA
ENSG00000100425.14	BRD1	5512.81	-0.103147	0.0291455	0.000401558	0.121106	bromodomain containing 1
ENSG00000138496.12	PARP9	1256	0.190925	0.0542341	0.00043093	0.121668	poly(ADP-ribose) polymerase family member 9
ENSG00000063854.8	HAGH	1277.65	-0.115107	0.0327232	0.000435485	0.121668	hydroxyacylglutathione hydrolase
ENSG00000128050.4	PAICS	3277.45	0.125457	0.0357429	0.000448133	0.123796	phosphoribosylaminoimidazole carboxylase; phosphoribosylaminoimidazolesuccinocarboxamide synthase
ENSG00000162654.8	GBP4	462.247	0.228336	0.0653061	0.000471585	0.123879	guanylate binding protein 4
ENSG00000115271.6	GCA	442.664	0.130709	0.0372762	0.000454017	0.123879	grancalcin
ENSG00000153310.14	FAM49B	1113.35	0.128395	0.0366885	0.000465949	0.123879	family with sequence similarity 49 member B
ENSG00000148346.7	LCN2	466.562	0.217097	0.06209	0.000471408	0.123879	lipocalin 2
ENSG00000167380.12	ZNF226	758.995	0.120022	0.0343387	0.00047363	0.123879	zinc finger protein 226
ENSG00000183695.2	MRGPRX2	79.7734	-0.224554	0.0643426	0.000483059	0.125016	MAS related GPR family member X2
ENSG00000266964.1	FXYD1	937.774	-0.173968	0.0499385	0.000494624	0.126675	FXYD domain containing ion transport regulator 1
ENSG00000264462.1	MIR3648	5.7038	-0.216419	0.0621758	0.000499987	0.126729	NA
ENSG00000003400.10	CASP10	872.33	0.13218	0.0381121	0.000523985	0.131456	caspase 10
ENSG00000115009.7	CCL20	174.221	0.17008	0.0490819	0.000529766	0.131564	C-C motif chemokine ligand 20
ENSG00000086205.12	FOLH1	98.2753	0.220261	0.0636314	0.000537149	0.132064	folate hydrolase (prostate-specific membrane antigen) 1
ENSG00000165806.15	CASP7	1240.04	0.16183	0.0469218	0.000562813	0.137003	caspase 7
ENSG00000113552.11	GNPDA1	1310.58	0.11585	0.0336643	0.000578834	0.139522	glucosamine-6-phosphate deaminase 1
ENSG00000068745.10	IP6K2	8337.08	-0.107772	0.0313546	0.000587719	0.140288	inositol hexakisphosphate kinase 2
ENSG00000119922.7	IFIT2	256.199	0.202322	0.0591301	0.000622427	0.145743	interferon induced protein with tetratricopeptide repeats 2
ENSG00000258057.1	BCDIN3D-AS1	126.491	0.152543	0.0445671	0.00061989	0.145743	BCDIN3D antisense RNA 1
ENSG00000245954.2	RP11-18H21.1	4.84487	0.204708	0.0600052	0.000646054	0.148447	NA
ENSG00000134333.9	LDHA	34230.3	0.149822	0.0438896	0.000641092	0.148447	lactate dehydrogenase A
ENSG00000113211.3	PCDHB6	71.8335	0.205076	0.0603131	0.000673412	0.150514	protocadherin beta 6
ENSG00000173338.8	KCNK7	2880.94	-0.147127	0.0432336	0.000666344	0.150514	potassium two pore domain channel subfamily K member 7
ENSG00000105639.14	JAK3	404.499	0.208723	0.0613487	0.000668348	0.150514	Janus kinase 3
ENSG00000273340.1	MICE	14.7477	0.223488	0.0658067	0.00068346	0.151383	MHC class I polypeptide-related sequence E (pseudogene)
ENSG00000171853.11	TRAPPC12	2997.48	-0.0986729	0.0292215	0.000733544	0.153233	trafficking protein particle complex 12
ENSG00000115415.14	STAT1	4215.8	0.184867	0.0546116	0.000711477	0.153233	signal transducer and activator of transcription 1
ENSG00000147465.7	STAR	120.942	-0.216259	0.0639238	0.000716796	0.153233	steroidogenic acute regulatory protein
ENSG00000260461.1	RP11-541N10.3	218.336	0.126048	0.0373874	0.000747904	0.153233	NA
ENSG00000060140.4	STYK1	102.244	0.197162	0.0581742	0.000701057	0.153233	serine/threonine/tyrosine kinase 1
ENSG00000211896.2	IGHG1	339.151	0.189817	0.0561222	0.000719035	0.153233	immunoglobulin heavy constant gamma 1 (G1m marker)
ENSG00000259725.1	CTD-3032H12.1	4.27433	-0.218005	0.0646557	0.000746836	0.153233	NA
ENSG00000161583.12	TBC1D3G	7.02539	0.218486	0.064802	0.000747362	0.153233	TBC1 domain family member 3G
ENSG00000254419.1	RP11-261P9.4	43.9716	-0.198988	0.0589058	0.000729979	0.153233	NA
ENSG00000079215.9	SLC1A3	845.091	0.199776	0.0593005	0.000754734	0.153354	solute carrier family 1 member 3
ENSG00000171401.10	KRT13	351.063	-0.188914	0.0561549	0.000767771	0.154725	keratin 13
ENSG00000260448.1	RP11-449H11.1	10.0457	0.219607	0.0654538	0.000793229	0.158556	NA
ENSG00000167779.3	IGFBP6	2777.08	-0.22117	0.0659695	0.000800539	0.158726	insulin like growth factor binding protein 6
ENSG00000163879.9	DNALI1	49.2672	-0.200186	0.0597808	0.000812039	0.159718	dynein axonemal light intermediate chain 1
ENSG00000181634.7	TNFSF15	54.403	0.2178	0.0651065	0.000821997	0.160394	tumor necrosis factor superfamily member 15
ENSG00000102144.9	PGK1	14149.6	0.121146	0.0362438	0.000830206	0.16072	phosphoglycerate kinase 1
ENSG00000143387.8	CTSK	15157	0.204669	0.0615712	0.000887009	0.164698	cathepsin K
ENSG00000004846.12	ABCB5	127.28	0.200292	0.0602743	0.000890543	0.164698	ATP binding cassette subfamily B member 5
ENSG00000135245.9	HILPDA	1596.41	0.219641	0.0661413	0.000897646	0.164698	hypoxia inducible lipid droplet associated
ENSG00000213514.2	RP11-428P16.2	72.1585	-0.219735	0.0659182	0.000857762	0.164698	NA
ENSG00000177700.5	POLR2L	1159.42	-0.13462	0.0405347	0.000896661	0.164698	polymerase (RNA) II subunit L
ENSG00000103044.6	HAS3	1001.55	0.222227	0.0668684	0.000889435	0.164698	hyaluronan synthase 3
ENSG00000108839.7	ALOX12	1005.92	-0.193972	0.0583231	0.000881574	0.164698	arachidonate 12-lipoxygenase
ENSG00000243710.3	WDR65	54.4323	0.205829	0.0620383	0.000907394	0.164989	NA
ENSG00000253414.2	RP11-150O12.6	9.89395	0.220739	0.0665649	0.000912654	0.164989	NA
ENSG00000118707.5	TGIF2	707.545	0.113537	0.0342682	0.000922416	0.165537	TGFB induced factor homeobox 2
ENSG00000170549.3	IRX1	651.424	-0.18587	0.0561748	0.000937037	0.166369	iroquois homeobox 1
ENSG00000106686.12	SPATA6L	211.772	0.174521	0.0527782	0.000944037	0.166369	spermatogenesis associated 6 like
ENSG00000119917.9	IFIT3	592.312	0.206364	0.0624266	0.000947354	0.166369	interferon induced protein with tetratricopeptide repeats 3
ENSG00000138642.10	HERC6	427.028	0.20229	0.0613396	0.000974227	0.168678	HECT and RLD domain containing E3 ubiquitin protein ligase family member 6
ENSG00000184451.5	CCR10	73.1999	-0.186893	0.056659	0.000971843	0.168678	chemokine (C-C motif) receptor 10
ENSG00000137959.11	IFI44L	415.62	0.220282	0.0668812	0.000989018	0.168844	interferon induced protein 44 like
ENSG00000153446.11	C16orf89	35.0919	0.215327	0.0653893	0.000991251	0.168844	chromosome 16 open reading frame 89
ENSG00000101670.7	LIPG	196.838	0.216582	0.0658347	0.00100265	0.168844	lipase G, endothelial type
ENSG00000232324.1	AC008440.10	47.9959	-0.219306	0.0666545	0.00100119	0.168844	NA
ENSG00000173193.9	PARP14	2077.94	0.179638	0.0547508	0.00103438	0.170783	poly(ADP-ribose) polymerase family member 14
ENSG00000166165.8	CKB	7247.89	-0.160774	0.049004	0.001035	0.170783	creatine kinase, brain
ENSG00000167393.12	PPP2R3B	1308.63	-0.164257	0.0500651	0.00103492	0.170783	protein phosphatase 2 regulatory subunit B'', beta
ENSG00000134321.7	RSAD2	99.3013	0.218442	0.0668858	0.00109119	0.176042	radical S-adenosyl methionine domain containing 2
ENSG00000249244.1	RP11-548H18.2	17.7317	0.21691	0.0664366	0.00109493	0.176042	NA
ENSG00000130489.8	SCO2	967.134	0.187449	0.0574157	0.00109552	0.176042	SCO2 cytochrome c oxidase assembly protein
ENSG00000231875.1	RP11-346E8.1	7.07401	-0.217968	0.0667508	0.00109307	0.176042	NA
ENSG00000163564.10	PYHIN1	33.2761	0.213869	0.0657172	0.00113638	0.181333	pyrin and HIN domain family member 1
ENSG00000153233.8	PTPRR	16.7177	0.21708	0.0667387	0.0011432	0.181333	protein tyrosine phosphatase, receptor type R
ENSG00000089127.8	OAS1	598.59	0.207327	0.0638205	0.00115975	0.18278	2'-5'-oligoadenylate synthetase 1
ENSG00000272097.1	RP11-421M1.8	12.4785	0.216956	0.0668839	0.00117957	0.18355	NA
ENSG00000264932.2	Y_RNA	32.4182	-0.21688	0.0668535	0.00117817	0.18355	NA
ENSG00000253193.4	FCGR1C	4.60407	0.162951	0.0503861	0.00122049	0.18676	NA
ENSG00000254266.1	RP11-594N15.2	7.44005	-0.20767	0.0642254	0.00122299	0.18676	NA
ENSG00000154639.14	CXADR	4544.41	0.158135	0.0488852	0.00121723	0.18676	coxsackie virus and adenovirus receptor
ENSG00000179094.9	PER1	33104.9	-0.186252	0.0576598	0.00123711	0.187751	period circadian clock 1
ENSG00000229474.2	PATL2	63.865	0.1944	0.0603425	0.00127475	0.192276	protein associated with topoisomerase II homolog 2 (yeast)
ENSG00000231859.1	AC007875.2	24.5082	-0.208861	0.0649476	0.00130065	0.192341	NA
ENSG00000267042.1	CTD-3193K9.4	33.4672	-0.193883	0.0602482	0.00129053	0.192341	NA
ENSG00000101639.14	CEP192	1476.33	-0.115598	0.0359354	0.00129612	0.192341	centrosomal protein 192kDa
ENSG00000225125.2	RANP4	29.6139	0.201866	0.0627976	0.00130647	0.192341	RAN, member RAS oncogene family pseudogene 4
ENSG00000229732.1	AC019349.5	74.5619	-0.181037	0.0563835	0.0013236	0.193702	NA
ENSG00000204568.7	MRPS18B	2591.23	0.0722033	0.0225222	0.00134652	0.194081	mitochondrial ribosomal protein S18B
ENSG00000062038.9	CDH3	2416.96	0.187823	0.0586308	0.00135776	0.194081	cadherin 3
ENSG00000090006.13	LTBP4	11809	-0.152024	0.047427	0.00134861	0.194081	latent transforming growth factor beta binding protein 4
ENSG00000100097.7	LGALS1	7118.99	-0.151963	0.0474202	0.00135251	0.194081	lectin, galactoside-binding, soluble, 1
ENSG00000117425.9	PTCH2	505.45	-0.186059	0.0581648	0.00137989	0.194443	patched 2
ENSG00000140153.13	WDR20	1626.05	-0.0774914	0.0242532	0.00139781	0.194443	WD repeat domain 20
ENSG00000213885.3	RPL13AP7	17.0158	-0.212649	0.0665566	0.00139829	0.194443	ribosomal protein L13a pseudogene 7
ENSG00000272821.1	CTA-384D8.36	663.509	0.19203	0.0600867	0.00139406	0.194443	NA
ENSG00000155962.8	CLIC2	607.645	0.164916	0.0516221	0.00139984	0.194443	chloride intracellular channel 2
ENSG00000186666.4	BCDIN3D	238.475	0.143113	0.0448429	0.00141568	0.195539	BCDIN3 domain containing RNA methyltransferase
ENSG00000254087.3	LYN	518.897	0.161168	0.0505388	0.00142765	0.196091	LYN proto-oncogene, Src family tyrosine kinase
ENSG00000248092.3	NNT-AS1	377.184	0.130086	0.0408172	0.00143735	0.196325	NNT antisense RNA 1
ENSG00000111331.8	OAS3	1322.07	0.196502	0.0617537	0.00146246	0.198653	2'-5'-oligoadenylate synthetase 3
ENSG00000169594.8	BNC1	1451.06	0.180408	0.0567497	0.00147775	0.199626	basonuclin 1
