# Supplementary material for: Whole-genome expression analyses of type 2 diabetes in human skin reveal altered immune function and burden of infection
Source: Oncotarget. 2017 Mar 11;8(21):34601–9. doi: 10.18632/oncotarget.16118 (PMC5470994; doi:10.18632/oncotarget.16118)
Supplement: Supplementary file 4 [file oncotarget-08-34601-s004.xlsx]

## Sheet: Table_S3
Table S3. Significantly enriched pathways on upregulated DE genes (padj < 0.1) in T2DM
ID	Description	P-value	q-value	Gene ID	Count
hsa04060	Cytokine-cytokine receptor interaction	0.000108527	0.00263365	TNFSF10/CXCL9/CXCL10/CXCL11/CXCL13/CCL18	6
hsa04062	Chemokine signaling pathway	0.000193837	0.00263365	CXCL9/CXCL10/CXCL11/CXCL13/CCL18	5
hsa04620	Toll-like receptor signaling pathway	0.000268068	0.00263365	CXCL9/CXCL10/CXCL11/SPP1	4
hsa05164	Influenza A	0.00177249	0.0130605	IFIH1/TNFSF10/CXCL10/OAS2	4
hsa04650	Natural killer cell mediated cytotoxicity	0.00771862	0.0386945	TNFSF10/ULBP2/GZMB	3
hsa05162	Measles	0.0078771	0.0386945	IFIH1/TNFSF10/OAS2	3
