# Supplementary material for: Whole-genome expression analyses of type 2 diabetes in human skin reveal altered immune function and burden of infection
Source: Oncotarget. 2017 Mar 11;8(21):34601–9. doi: 10.18632/oncotarget.16118 (PMC5470994; doi:10.18632/oncotarget.16118)
Supplement: Supplementary file 5 [file oncotarget-08-34601-s005.xlsx]

## Sheet: Table_S4
Table S4. Gene set enrichment analysis (q-value < 0.05)
ID	Description	setSize	NES*	p-value	q-value
hsa04060	Cytokine-cytokine receptor interaction	207	2.57306	0.0015674	0.0162091
hsa05142	Chagas disease (American trypanosomiasis)	94	1.93731	0.00165289	0.0162091
hsa04064	NF-kappa B signaling pathway	88	2.06691	0.00166389	0.0162091
hsa04062	Chemokine signaling pathway	162	2.02442	0.00167224	0.0162091
hsa05152	Tuberculosis	154	1.68191	0.00167504	0.0162091
hsa05168	Herpes simplex infection	157	1.87842	0.00167504	0.0162091
hsa04668	TNF signaling pathway	106	2.20016	0.00170068	0.0162091
hsa05160	Hepatitis C	111	1.72979	0.00171233	0.0162091
hsa05162	Measles	112	2.31555	0.00171233	0.0162091
hsa05164	Influenza A	147	2.24203	0.00171821	0.0162091
hsa04650	Natural killer cell mediated cytotoxicity	97	1.94031	0.00172117	0.0162091
hsa05144	Malaria	40	2.00812	0.00173611	0.0162091
hsa05323	Rheumatoid arthritis	74	1.94688	0.00173611	0.0162091
hsa04621	NOD-like receptor signaling pathway	54	1.9984	0.00174825	0.0162091
hsa04940	Type I diabetes mellitus	35	1.83635	0.00175747	0.0162091
hsa05133	Pertussis	70	1.85795	0.00176056	0.0162091
hsa04380	Osteoclast differentiation	124	1.65209	0.00176367	0.0162091
hsa04620	Toll-like receptor signaling pathway	83	2.35031	0.00176367	0.0162091
hsa04630	Jak-STAT signaling pathway	121	1.85312	0.00176991	0.0162091
hsa00520	Amino sugar and nucleotide sugar metabolism	46	1.9054	0.00178571	0.0162091
hsa04622	RIG-I-like receptor signaling pathway	50	1.99096	0.00178891	0.0162091
hsa05132	Salmonella infection	77	1.7532	0.00179211	0.0162091
hsa05140	Leishmaniasis	67	1.89009	0.00179211	0.0162091
hsa04623	Cytosolic DNA-sensing pathway	46	1.75579	0.00180832	0.0162091
hsa05134	Legionellosis	51	2.10631	0.00182482	0.0162091
hsa00010	Glycolysis / Gluconeogenesis	61	1.74374	0.00182815	0.0162091
hsa05217	Basal cell carcinoma	53	-1.87222	0.00203666	0.017389
hsa00140	Steroid hormone biosynthesis	38	-1.75867	0.00215983	0.0176649
hsa04310	Wnt signaling pathway	135	-1.53918	0.00228311	0.0176649
hsa04916	Melanogenesis	96	-1.57927	0.00229885	0.0176649
hsa04152	AMPK signaling pathway	117	-1.57881	0.00258398	0.0192153
hsa04210	Apoptosis	134	1.63807	0.00346021	0.0240432
hsa05321	Inflammatory bowel disease (IBD)	53	1.89125	0.00346021	0.0240432
hsa05332	Graft-versus-host disease	29	1.72655	0.0035461	0.0240432
hsa05219	Bladder cancer	39	1.74592	0.00373832	0.0246223
hsa05150	Staphylococcus aureus infection	51	1.74214	0.0053286	0.0333774
hsa05330	Allograft rejection	29	1.69726	0.00535714	0.0333774
hsa04340	Hedgehog signaling pathway	43	-1.74428	0.00634249	0.0384766
hsa01040	Biosynthesis of unsaturated fatty acids	19	-1.81722	0.00681818	0.0403018
hsa05143	African trypanosomiasis	31	1.68686	0.00731261	0.0421438
hsa05145	Toxoplasmosis	110	1.61049	0.00840336	0.0472487
hsa05340	Primary immunodeficiency	32	1.60266	0.00868056	0.0476452
hsa04066	HIF-1 signaling pathway	96	1.56245	0.00894454	0.0479524
hsa00052	Galactose metabolism	26	1.70692	0.0094162	0.0493337
NES: Normalized Enrichment Score
